# Supplementary material for: Early Use of Liraglutide for the Treatment of Acute COVID-19 Infection: An Open-Label Single-Center Phase II Safety Study with Biomarker Profiling
Source: Infect Dis Rep. 2025 Jan 10;17(1):5. doi: 10.3390/idr17010005 (PMC11755651; doi:10.3390/idr17010005)
Supplement: Supplementary file 1 [file idr-17-00005-s001.zip]

Archive with 1 entries (1 files):
- idr-3303002-supplementary.pdf
